# Supplementary material for: Comprehensive analysis of immunogenic cell death-related genes in liver ischemia-reperfusion injury
Source: Front Immunol. 2025 Feb 17;16:1545185. doi: 10.3389/fimmu.2025.1545185 (PMC11872941; doi:10.3389/fimmu.2025.1545185)
Supplement: Supplementary file 1 [file Table1.xlsx]

## Sheet: Sheet1
ENTPD1
NTS5E
CALR
HMGB1
HSP90AA1
ATG5
BAX
CASP8
PDIA3
EIF2AK3
PIK3CA
CXCR3
IFNA1
IFNB1
IL10
IL6
TNF
CASP1
IL1R1
IL1B
NLRP3
P2RX7
LY96
MYD88
TLR4
CD4
CD8A
CD8B
FOXP3
IFNG
IFNGR1
IL17A
IL17RA
PRF1
