# Supplementary material for: Comprehensive analysis of immunogenic cell death-related genes in liver ischemia-reperfusion injury
Source: Front Immunol. 2025 Feb 17;16:1545185. doi: 10.3389/fimmu.2025.1545185 (PMC11872941; doi:10.3389/fimmu.2025.1545185)
Supplement: Supplementary file 2 [file Table2.xlsx]

## Sheet: Sheet1
gene	primer
GAPDH Forward	GTCTCCTCTGACTTCAACAGCG
GAPDH Reverse	ACCACCCTGTTGCTGTAGCCAA
HSPA1B Forward	ACCTTCGACGTGTCCATCCTGA
HSPA1B Reverse	TCCTCCACGAAGTGGTTCACCA
LIF Forward	TCTTGGCGGCAGTACACAG
LIF Reverse	CCACATCTGGACCCAACTCC
RHBDL2 Forward	TGAGGCGAAGAAGGGAAGGAA
RHBDL2 Reverse	GCAAAAGACACCGGAGACC
IFNG Forward	GAGTGTGGAGACCATCAAGGAAG
IFNG Reverse	TGCTTTGCGTTGGACATTCAAGTC
RALGDS Forward	GCCAACTGTGTCATCACCACCT
RALGDS Reverse	GAGGATGGCATACAGTGACGAG
NFKB2 Forward	GGCAGACCAGTGTCATTGAGCA
NFKB2 Reverse	CAGCAGAAAGCTCACCACACTC
TRIM40 Forward	GGACATTGCAGAACTTCAGCGG
TRIM40 Reverse	CTGGAGATGTCAAGGATTCTGGC
